# Supplementary material for: The First Study of Borrelia burgdorferi Sensu Lato Persistence in Small Mammals Captured in the Ixodes persulcatus Distribution Area in Western Siberia
Source: Pathogens. 2025 Nov 24;14(12):1200. doi: 10.3390/pathogens14121200 (PMC12735746; doi:10.3390/pathogens14121200)
Supplement: Supplementary file 1 [file pathogens-14-01200-s001.zip]

Archive with 1 entries (1 files):
- pathogens-3949094-supplementary.pdf
